# Supplementary material for: New Chlormequat-Based Ionic Liquids as Plant Resistance Inducers
Source: Molecules. 2025 Oct 27;30(21):4203. doi: 10.3390/molecules30214203 (PMC12610573; doi:10.3390/molecules30214203)
Supplement: Supplementary file 1 [file molecules-30-04203-s001.zip]

Archive with 1 entries (1 files):
- molecules-3905408-supplementary.pdf
